# Supplementary material for: Coenzyme Q10 Ameliorates Chemotherapy-Induced Neurotoxicity in iPSC-Derived Neurons by Reducing Oxidative Stress
Source: Int J Mol Sci. 2025 Oct 2;26(19):9647. doi: 10.3390/ijms26199647 (PMC12524460; doi:10.3390/ijms26199647)
Supplement: Supplementary file 1 [file ijms-26-09647-s001.zip]

Archive with 1 entries (1 files):
- ijms-3763590-supplementary.pdf
